# Supplementary material for: Predicting global potential distribution of Peromyscopsylla hesperomys and Orchopeas sexdentatus and risk assessment for invading China under climate change
Source: Front Public Health. 2023 Jan 5;10:1018327. doi: 10.3389/fpubh.2022.1018327 (PMC9850084; doi:10.3389/fpubh.2022.1018327)
Supplement: Supplementary Table 3 — Occurrence points of Peromyscopsylla hesperomys. [file Table_3.XLSX]

## Sheet: Table S3
Species	Longitude	Latitude
Peromyscopsylla hesperomys	-100.125	17.4583
Peromyscopsylla hesperomys	-102.125	23.7917
Peromyscopsylla hesperomys	-103.375	29.625
Peromyscopsylla hesperomys	-104.708	25.875
Peromyscopsylla hesperomys	-104.875	36.5417
Peromyscopsylla hesperomys	-105.375	39.7083
Peromyscopsylla hesperomys	-107.875	34.7083
Peromyscopsylla hesperomys	-107.958	34.7083
Peromyscopsylla hesperomys	-107.958	34.7917
Peromyscopsylla hesperomys	-109.208	31.9583
Peromyscopsylla hesperomys	-109.292	34.125
Peromyscopsylla hesperomys	-109.875	32.7083
Peromyscopsylla hesperomys	-110.708	43.7917
Peromyscopsylla hesperomys	-112.375	38.9583
Peromyscopsylla hesperomys	-113.542	36.125
Peromyscopsylla hesperomys	-113.958	36.375
Peromyscopsylla hesperomys	-116.042	30.9583
Peromyscopsylla hesperomys	-117.792	33.5417
Peromyscopsylla hesperomys	-119.542	40.0417
Peromyscopsylla hesperomys	-121.542	36.375
Peromyscopsylla hesperomys	-122.958	45.2083
Peromyscopsylla hesperomys	-123.375	48.4583
Peromyscopsylla hesperomys	-70.2083	44.625
Peromyscopsylla hesperomys	-71.4583	42.0417
Peromyscopsylla hesperomys	-71.4583	43.5417
Peromyscopsylla hesperomys	-72.4583	41.5417
Peromyscopsylla hesperomys	-72.5417	42.0417
Peromyscopsylla hesperomys	-72.5417	42.125
Peromyscopsylla hesperomys	-76.5417	42.4583
Peromyscopsylla hesperomys	-83.125	42.375
Peromyscopsylla hesperomys	-83.4583	36.125
Peromyscopsylla hesperomys	-85.4583	34.875
Peromyscopsylla hesperomys	-89.125	47.875
Peromyscopsylla hesperomys	-98.125	18.9583
Peromyscopsylla hesperomys	-98.2917	31.0417
Peromyscopsylla hesperomys	-98.625	19.0417
Peromyscopsylla hesperomys	-98.7083	19.125
Peromyscopsylla hesperomys	-99.2917	19.0417
Peromyscopsylla hesperomys	-99.9583	17.7917
