# Supplementary material for: Predicting global potential distribution of Peromyscopsylla hesperomys and Orchopeas sexdentatus and risk assessment for invading China under climate change
Source: Front Public Health. 2023 Jan 5;10:1018327. doi: 10.3389/fpubh.2022.1018327 (PMC9850084; doi:10.3389/fpubh.2022.1018327)
Supplement: Supplementary Table 4 — Occurrence points of Orchopeas sexdentatus. [file Table_4.XLSX]

## Sheet: Table S4
Species	Longitude	Latitude
Orchopeas sexdentatus	-109.042	26.4583
Orchopeas sexdentatus	-99.125	26.7083
Orchopeas sexdentatus	-99.2917	26.875
Orchopeas sexdentatus	-99.4583	27.7917
Orchopeas sexdentatus	-110.958	28.2083
Orchopeas sexdentatus	-98.4583	28.9583
Orchopeas sexdentatus	-110.958	29.125
Orchopeas sexdentatus	-100.292	29.375
Orchopeas sexdentatus	-102.625	29.875
Orchopeas sexdentatus	-102.375	30.125
Orchopeas sexdentatus	-108.458	30.9583
Orchopeas sexdentatus	-112.458	31.125
Orchopeas sexdentatus	-103.042	31.7917
Orchopeas sexdentatus	-109.125	31.875
Orchopeas sexdentatus	-97.7917	32.4583
Orchopeas sexdentatus	-117.042	32.5417
Orchopeas sexdentatus	-97.7083	32.625
Orchopeas sexdentatus	-81.7083	33.0417
Orchopeas sexdentatus	-116.542	33.125
Orchopeas sexdentatus	-117.375	33.2917
Orchopeas sexdentatus	-101.542	33.375
Orchopeas sexdentatus	-117.458	33.4583
Orchopeas sexdentatus	-117.792	33.5417
Orchopeas sexdentatus	-98.7083	33.5417
Orchopeas sexdentatus	-96.7917	34.0417
Orchopeas sexdentatus	-118.292	34.2083
Orchopeas sexdentatus	-106.625	34.2917
Orchopeas sexdentatus	-106.708	34.2917
Orchopeas sexdentatus	-106.792	34.2917
Orchopeas sexdentatus	-106.875	34.2917
Orchopeas sexdentatus	-106.542	34.375
Orchopeas sexdentatus	-106.792	34.5417
Orchopeas sexdentatus	-99.7917	34.7083
Orchopeas sexdentatus	-106.458	35.2917
Orchopeas sexdentatus	-120.875	35.4583
Orchopeas sexdentatus	-105.958	35.7083
Orchopeas sexdentatus	-106.542	35.7917
Orchopeas sexdentatus	-106.375	35.875
Orchopeas sexdentatus	-106.792	35.9583
Orchopeas sexdentatus	-113.542	36.125
Orchopeas sexdentatus	-105.792	36.2917
Orchopeas sexdentatus	-113.958	36.375
Orchopeas sexdentatus	-106.042	36.4583
Orchopeas sexdentatus	-106.042	37.0417
Orchopeas sexdentatus	-106.875	37.0417
Orchopeas sexdentatus	-113.542	37.125
Orchopeas sexdentatus	-113.625	37.125
Orchopeas sexdentatus	-100.375	37.2083
Orchopeas sexdentatus	-122.208	37.2083
Orchopeas sexdentatus	-113.542	37.2917
Orchopeas sexdentatus	-104.958	38.875
Orchopeas sexdentatus	-105.042	38.875
Orchopeas sexdentatus	-120.542	39.0417
Orchopeas sexdentatus	-113.458	39.7917
Orchopeas sexdentatus	-113.208	40.125
Orchopeas sexdentatus	-108.708	40.7917
Orchopeas sexdentatus	-117.208	45.0417
Orchopeas sexdentatus	-121.208	45.625
Orchopeas sexdentatus	-114.042	46.0417
Orchopeas sexdentatus	-118.792	46.625
Orchopeas sexdentatus	-119.292	46.9583
Orchopeas sexdentatus	-122.125	47.0417
Orchopeas sexdentatus	-119.542	47.4583
Orchopeas sexdentatus	-119.542	47.5417
Orchopeas sexdentatus	-114.958	51.0417
